# Supplementary material for: Therapeutic Efficacy of an Anti-P116-661 Polyclonal Antibody Against Mycoplasma pneumoniae Infection
Source: Pathogens. 2025 Oct 13;14(10):1038. doi: 10.3390/pathogens14101038 (PMC12567429; doi:10.3390/pathogens14101038)
Supplement: Supplementary file 1 [file pathogens-14-01038-s001.zip]

Archive with 1 entries (1 files):
- pathogens-3859809-supplementary.pdf
